# Supplementary material for: Cleaning the Flue in Wood-Burning Stoves Is a Key Factor in Reducing Household Air Pollution
Source: Toxics. 2022 Oct 17;10(10):615. doi: 10.3390/toxics10100615 (PMC9609584; doi:10.3390/toxics10100615)
Supplement: Supplementary file 1 [file toxics-10-00615-s001.zip]

Archive with 1 entries (1 files):
- toxics-1921032-supplementary.pdf
